# Supplementary material for: Life span of different extracorporeal membrane systems for severe respiratory failure in the clinical practice
Source: PLoS One. 2018 Jun 1;13(6):e0198392. doi: 10.1371/journal.pone.0198392 (PMC5983427; doi:10.1371/journal.pone.0198392)
Supplement: S2 Table — (XLSX) [file pone.0198392.s002.xlsx]

## Sheet: Tabelle1
S2 Table. Life span and exchange reasons of the first ECMO system
No	ECMO system	number of systems	life span (days)	total ECMO support (days)	acute/elective exchange	reason for system exchange
1	PLS	2	15	19	acute	AOT
2	PLS	2	4	8	acute	PHT
3	PLS	2	4	7	acute	PHT
4	PLS	2	6	7	acute	PHT
5	PLS	2	7	17	acute	PHT
6	PLS	2	9	28	acute	PHT
7	PLS	3	11	40	acute	PHT
8	PLS	4	5	18	acute	MF
9	PLS	2	5	19	acute	MF
10	PLS	2	7	10	acute	MF
11	PLS	2	8	39	acute	MF
12	PLS	2	12	15	acute	MF
13	PLS	2	12	14	acute	MF
14	PLS	3	15	45	acute	MF
15	PLS	2	4	25	acute	MF
16	PLS	2	13	23	acute	MF
17	PLS	2	15	20	acute	MF
18	PLS	2	7	14	elective	CD
19	PLS	2	7	12	elective	CD
20	PLS	2	7	11	elective	CD
21	PLS	4	7	21	elective	CD
22	PLS	2	8	15	elective	CD
23	PLS	2	8	11	elective	CD
24	PLS	2	11	14	elective	CD
25	PLS	2	11	14	elective	CD
26	PLS	2	15	23	elective	CD
27	PLS	2	20	25	elective	CD
28	PLS	2	6	13	elective	GT
29	PLS	2	6	12	elective	GT
30	PLS	2	8	13	elective	GT
31	PLS	2	10	19	elective	GT
32	PLS	4	10	26	elective	GT
33	PLS	2	11	14	elective	GT
34	PLS	3	13	25	elective	GT
35	PLS	3	23	43	elective	GT
36	CH	2	2	7	acute	AOT
37	CH	2	4	7	acute	AOT
38	CH	2	4	13	acute	AOT
39	CH	2	5	7	acute	AOT
40	CH	2	11	14	acute	AOT
41	CH	2	11	16	acute	AOT
42	CH	3	12	22	acute	AOT
43	CH	2	13	17	acute	AOT
44	CH	2	3	5	acute	PHT
45	CH	2	3	9	acute	PHT
46	CH	2	4	11	acute	PHT
47	CH	3	5	26	acute	PHT
48	CH	4	6	46	acute	PHT
49	CH	2	7	13	acute	PHT
50	CH	3	7	25	acute	PHT
51	CH	2	9	18	acute	PHT
52	CH	3	11	20	acute	PHT
53	CH	2	11	30	acute	PHT
54	CH	3	17	22	acute	PHT
55	CH	4	5	50	acute	MF
56	CH	2	5	8	acute	MF
57	CH	2	5	9	acute	MF
58	CH	2	5	7	acute	MF
59	CH	2	5	15	acute	MF
60	CH	2	3	8	elective	CD
61	CH	3	4	17	elective	CD
62	CH	7	11	63	elective	CD
63	CH	3	12	33	elective	CD
64	CH	3	14	25	elective	CD
65	CH	3	3	29	elective	GT
66	CH	2	4	13	elective	GT
67	CH	2	5	11	elective	GT
68	CH	2	5	9	elective	GT
69	CH	2	7	11	elective	GT
70	CH	2	11	17	elective	GT
71	CH	2	11	15	elective	GT
72	CH	2	12	15	elective	GT
73	CH	3	13	34	elective	GT
74	CH	2	14	20	elective	GT
75	CH	2	15	21	elective	GT
76	CH	2	17	21	elective	GT
77	HL	2	6	7	acute	AOT
78	HL	3	26	36	acute	AOT
79	HL	3	14	29	acute	PHT
80	HL	5	7	42	acute	MF
81	HL	2	10	15	acute	MF
82	HL	2	10	19	acute	MF
83	HL	4	2	48	elective	CD
84	HL	2	4	11	elective	CD
85	HL	2	7	13	elective	CD
86	HL	2	7	15	elective	CD
87	HL	2	7	16	elective	CD
88	HL	2	9	17	elective	CD
89	HL	2	10	14	elective	CD
90	HL	3	10	34	elective	CD
91	HL	4	10	63	elective	CD
92	HL	3	12	23	elective	CD
93	HL	4	12	51	elective	CD
94	HL	2	15	23	elective	CD
95	HL	2	16	24	elective	CD
96	HL	3	17	34	elective	CD
97	HL	2	19	24	elective	CD
98	HL	2	21	28	elective	CD
99	HL	2	3	11	elective	GT
100	HL	2	4	14	elective	GT
101	HL	2	9	24	elective	GT
102	HL	2	9	30	elective	GT
103	HL	2	10	15	elective	GT
104	HL	2	12	14	elective	GT
105	HL	3	12	31	elective	GT
106	HL	7	15	70	elective	GT
107	HL	2	18	34	elective	GT
108	HL	2	19	32	elective	GT
109	ECC.O5	4	3	12	acute	AOT
110	ECC.O5	2	6	11	acute	AOT
111	ECC.O5	2	9	23	acute	AOT
112	ECC.O5	2	19	27	acute	AOT
113	ECC.O5	3	7	21	acute	PHT
114	ECC.O5	3	10	25	acute	PHT
115	ECC.O5	2	7	13	acute	PHT
116	ECC.O5	2	7	10	acute	PHT
117	ECC.O5	2	13	21	acute	PHT
118	ECC.O5	2	18	33	acute	PHT
119	ECC.O5	2	3	9	acute	MF
120	ECC.O5	3	9	44	acute	MF
121	ECC.O5	2	13	15	acute	MF
122	ECC.O5	3	4	12	elective	CD
123	ECC.O5	3	6	30	elective	CD
124	ECC.O5	5	8	35	elective	CD
125	ECC.O5	2	9	16	elective	CD
126	ECC.O5	4	10	55	elective	CD
127	ECC.O5	2	10	14	elective	CD
128	ECC.O5	2	11	20	elective	CD
129	ECC.O5	2	7	12	elective	GT
130	ECC.O5	4	9	23	elective	GT
131	ECC.O5	3	9	32	elective	GT
132	ECC.O5	2	9	21	elective	GT
133	ECC.O5	2	14	20	elective	GT
134	iLA-activve	2	3	8	acute	AOT
135	iLA-activve	4	5	38	acute	PHT
136	iLA-activve	2	25	30	acute	MF
137	iLA-activve	2	2	6	elective	GT
138	iLA-activve	3	8	13	elective	GT
139	iLA-activve	2	12	24	elective	GT
